# Supplementary material for: Worldwide Web: High Venom Potency and Ability to Optimize Venom Usage Make the Globally Invasive Noble False Widow Spider Steatoda nobilis (Thorell, 1875) (Theridiidae) Highly Competitive against Native European Spiders Sharing the Same Habitats
Source: Toxins (Basel). 2022 Aug 26;14(9):587. doi: 10.3390/toxins14090587 (PMC9500793; doi:10.3390/toxins14090587)
Supplement: Supplementary file 1 [file toxins-14-00587-s001.zip]

Archive with 1 entries (1 files):
- toxins-1790641-supplementary.pdf
